# Supplementary material for: AB5-Type Toxin as a Pentameric Scaffold in Recombinant Vaccines against the Japanese Encephalitis Virus
Source: Toxins (Basel). 2023 Jun 29;15(7):425. doi: 10.3390/toxins15070425 (PMC10467048; doi:10.3390/toxins15070425)
Supplement: Supplementary file 1 [file toxins-15-00425-s001.zip]

Archive with 1 entries (1 files):
- toxins-2459491-supplementary.pdf
